# Supplementary material for: Acute Effect of Electromyostimulation Superimposed on Running on Maximal Velocity, Metabolism, and Perceived Exertion
Source: Biology (Basel). 2022 Apr 14;11(4):593. doi: 10.3390/biology11040593 (PMC9028827; doi:10.3390/biology11040593)
Supplement: Supplementary file 1 [file biology-11-00593-s001.zip]

Archive with 1 entries (1 files):
- biology-1611767-supplementary.pdf
